# Supplementary material for: The AURORA pilot study for molecular screening of patients with advanced breast cancer–a study of the breast international group
Source: NPJ Breast Cancer. 2017 Jun 29;3:23. doi: 10.1038/s41523-017-0026-6 (PMC5491498; doi:10.1038/s41523-017-0026-6)
Supplement: Supplementary file 8 — Supplementary Table S1 [file 41523_2017_26_MOESM8_ESM.xlsx]

## Sheet: Sheet1
Supplementary Table S1: List of genes from the OncoDEEP clinical cancer panel considered as actionable
AKT1
ARAF
ATM
BRAF
BRCA1
BRCA2
DDR2
CTNNB1
EGFR
ERBB4
ESR1
ERBB2
ERBB3
FGFR2
FGFR3
FGFR4
GNA11
FGFR1
GNAQ
GNAS
IDH1
IDH2
JAK2
KIT
MAP2K1
MAP2K2
MLH1
MET
MTOR
MSH2
MSH6
NOTCH1
NRAS
NTRK1
NTRK2
NTRK3
PIK3CA
PIK3CB
PIK3CD
PDGFRA
PDGFRB
PMS1
PMS2
PTEN
RET
TSC1
TSC2
Underlined: genes with known CNA
Definition actionable: alterations for which the gene product or the pathway to which the gene belongs can be targeted by an FDA approved drug or any drug in development
