# Supplementary material for: The AURORA pilot study for molecular screening of patients with advanced breast cancer–a study of the breast international group
Source: NPJ Breast Cancer. 2017 Jun 29;3:23. doi: 10.1038/s41523-017-0026-6 (PMC5491498; doi:10.1038/s41523-017-0026-6)
Supplement: Supplementary file 9 — Supplementary Table S2 [file 41523_2017_26_MOESM9_ESM.xlsx]

## Sheet: Sheet1
Supplementary Table S2: List of genes from the OncoDEEP clinical cancer panel considered as biologically relevant
ARID1A
AR
CCND1
CDH1
CDKN2A
CSF1R
CHEK2
GATA3
FBXW7
HRAS
IGF1R
KRAS
MAP2K4
MAP3K7
MUC1
MYC
NF1
NF2
PALB2
RAD50
RB1
SMAD4
SMO
STAT3
TERT
TP53
Underlined: genes with known CNA
Definition biologically relevant: alterations for which the gene product or the associated pathway is not currently targetable but is nonetheless biologically relevant to the process of carcinogenesis
