# Supplementary material for: The AURORA pilot study for molecular screening of patients with advanced breast cancer–a study of the breast international group
Source: NPJ Breast Cancer. 2017 Jun 29;3:23. doi: 10.1038/s41523-017-0026-6 (PMC5491498; doi:10.1038/s41523-017-0026-6)
Supplement: Supplementary file 11 — Supplementary Table S4 [file 41523_2017_26_MOESM11_ESM.xlsx]

## Sheet: Sheet1
Supplementary Table S4: List of 371 cancer related genes targeted by the Illumina custom panel
ABL1
ABL2
ACVR2A
ADAM29
AKAP9
AKT1
AKT2
AKT3
ALK
APC
AR
ARAF
ARFRP1
ARHGAP35
ARID1A
ARID1B
ARID2
ARID5B
ASXL1
ATM
ATR
ATRX
AURKA
AURKB
AXIN1
AXIN2
AXL
B2M
BAG4
BAP1
BCL11A
BCL2
BCL2A1
BCL2L1
BCL2L2
BCL6
BCOR
BIRC2
BIRC7
BLM
BMPR2
BPTF
BRAF
BRCA1
BRCA2
BRIP1
BUB1B
C11ORF30
CALR
CARD11
CASP8
CBFB
CBL
CCND1
CCND2
CCND3
CCNE1
CDC6
CDC73
CDH1
CDK12
CDK4
CDK6
CDK8
CDKN1A
CDKN1B
CDKN2A
CDKN2B
CDKN2C
CEBPA
CHD1
CHD8
CHEK1
CHEK2
CHUK
CIC
CKS1B
COL2A1
CREBBP
CRKL
CTCF
CTNNA1
CTNNB1
CTNND1
CUX1
DAXX
DCUN1D1
DDR2
DDX11
DDX3X
DDX5
DICER1
DNMT3A
E2F3
EEF1A2
EGFR
EIF5A2
ELK3
EP300
EP400
EPHA3
EPHB1
ERBB2
ERBB3
ERBB4
ESR1
ETV1
ETV4
ETV5
ETV6
EWSR1
EZH2
FADD
FAM123B
FANCA
FANCC
FANCD2
FANCE
FANCF
FANCG
FAS
FBXO11
FBXW7
FGFR1
FGFR2
FGFR3
FGFR4
FH
FLT1
FLT3
FLT4
FOXA1
FOXA2
FOXL2
FOXO1
FOXP1
GAB2
GATA1
GATA2
GATA3
GATA6
GNA11
GNAQ
GNAS
GPC5
GRB2
GRB7
GRIN2A
H3F3A
H3F3B
HIST1H3B
HLA-A
HLA-B
HMGA2
HNF1A
HRAS
HSPA8
ID1
IDH1
IDH2
IGF1R
IGF2R
IKBKE
IL7R
INHBA
IRS2
JAK1
JAK2
JAK3
JUN
KDM5A
KDM5C
KDM6A
KDR
KEAP1
KIT
KLF6
KRAS
MAFA
MAP2K1
MAP2K2
MAP2K4
MAP2K5
MAP2K6
MAP2K7
MAP3K1
MAP3K11
MAP3K12
MAP3K13
MAP3K14
MAP3K2
MAP3K3
MAP3K4
MAP3K5
MAP3K6
MAP3K7
MAP3K8
MAP3K9
MAP4K3
MAP4K4
MAPK1
MAPK10
MAPK7
MAPK8
MAPK9
MCL1
MDM2
MDM4
MED12
MED29
MEN1
MET
MGA
MITF
MLH1
MLL
MLL2
MLL3
MLL4
MLLT3
MPL
MRAS
MRE11A
MSH2
MSH6
MSN
MTDH
MTOR
MUTYH
MYB
MYC
MYCL1
MYCN
MYD88
MYOC
NBN
NBPF10
NCOA2
NCOA3
NCOR1
NCOR2
NF1
NF2
NFE2L2
NGFR
NKX2-1
NOTCH1
NOTCH2
NOTCH3
NOTCH4
NOV
NPM1
NRAS
NTRK1
NTRK2
NTRK3
PAK1
PAK3
PALB2
PAX5
PAX9
PBRM1
PDGFRA
PDGFRB
PHGDH
PIK3C2A
PIK3C2B
PIK3C2G
PIK3C3
PIK3CA
PIK3CB
PIK3CG
PIK3R1
PIK3R2
PIM1
PLCG1
POU1F1
PPM1D
PPP2R1A
PRDM1
PREX2
PRKAR1A
PTCH1
PTEN
PTK6
PTP4A1
PTPN11
PTPRB
RAB23
RAB25
RAC1
RAD21
RAD50
RAD51
RAF1
RARA
RASA1
RB1
REG4
RET
RHEB
RHOA
RICTOR
RNF213
RNF43
ROBO1
ROBO2
ROS1
RPS6KB1
RPTOR
RRM2B
RSPO2
RSPO3
RUNX1
SETD2
SF3B1
SHC1
SKP2
SLIT2
SMAD2
SMAD3
SMAD4
SMARCA4
SMARCB1
SMC1A
SMC3
SMO
SMURF1
SOCS1
SOX10
SOX2
SOX9
SPOP
SRC
SRSF2
STAG2
STAT3
STAT4
STK11
SUFU
TBX22
TBX3
TCF7L2
TERT
TET2
TGFBR2
TMPRSS2
TNFAIP3
TOP1
TP53
TRAF2
TSC1
TSC2
TSHR
U2AF1
USP9X
VEGFA
VHL
WHSC1
WHSC1L1
WSB1
WT1
XPA
XPC
XPO1
YAP1
ZBTB10
ZFHX3
ZNF217
ZNF639
ZRSR2
