# Supplementary material for: The AURORA pilot study for molecular screening of patients with advanced breast cancer–a study of the breast international group
Source: NPJ Breast Cancer. 2017 Jun 29;3:23. doi: 10.1038/s41523-017-0026-6 (PMC5491498; doi:10.1038/s41523-017-0026-6)
Supplement: Supplementary file 12 — Supplementary Table S5 [file 41523_2017_26_MOESM12_ESM.xlsx]

## Sheet: Supplementary Table S5
Supplementary Table S5: Alpha list of target genes for which mutations <10% VAF were accepted
Gene Symbol	Exon	AA Change
BRAF	11	G464
BRAF	11	G466
BRAF	11	G469
BRAF	15	L597R
BRAF	15	V600E / K
C-KIT	9	Ins502_503AY
C-KIT	11	whole exon any mutation
C-KIT	13	K642E
C-KIT	13	N649D
C-KIT	13	V654A
C-KIT	14	T670I
C-KIT	18	D816V
C-KIT	19	N822K
EGFR	18	G719
EGFR	19	whole exon any mutation
EGFR	20	S768I
EGFR	20	T790M
EGFR	21	L858R
EGFR	21	L861Q
KRAS	2	G12
KRAS	2	G13
KRAS	3	A59
KRAS	3	Q61
KRAS	4	K117
KRAS	4	A146
NRAS	2	G12
NRAS	2	G13
NRAS	3	A59
NRAS	3	Q61
NRAS	4	K117
NRAS	4	A146
PDGFRA	14	N659
PDGFRA	18	D842V
PIK3CA	2	R88Q
PIK3CA	9	E542
PIK3CA	9	E545
PIK3CA	9	Q546
PIK3CA	9	D549
PIK3CA	20	H1047
PTEN	5	R130
PTEN	5	R159
PTEN	7	R233*
PTEN	7	K237
PTEN	7	P248
PTEN	8	N323
